# Supplementary material for: Development and Validation of [3H]OF-NB1 for Preclinical Assessment of GluN1/2B Candidate Drugs
Source: Pharmaceuticals (Basel). 2022 Aug 2;15(8):960. doi: 10.3390/ph15080960 (PMC9416150; doi:10.3390/ph15080960)
Supplement: Supplementary file 1 [file pharmaceuticals-15-00960-s001.zip]

Archive with 1 entries (1 files):
- pharmaceuticals-1774310-supplementary.pdf
